# Supplementary material for: Tröger’s Base-Derived Thermally Activated Delayed Fluorescence Dopant for Efficient Deep-Blue Organic Light-Emitting Diodes
Source: Molecules. 2023 Jun 17;28(12):4832. doi: 10.3390/molecules28124832 (PMC10304498; doi:10.3390/molecules28124832)
Supplement: Supplementary file 1 [file molecules-28-04832-s001.zip]

Archive with 1 entries (1 files):
- molecules-2399745-supplementary.pdf
